# Supplementary material for: Field evaluation of rapid diagnostic tests to determine dengue serostatus in Timor-Leste
Source: PLoS Negl Trop Dis. 2022 Nov 7;16(11):e0010877. doi: 10.1371/journal.pntd.0010877 (PMC9671414; doi:10.1371/journal.pntd.0010877)
Supplement: S1 Data — (XLSX) [file pntd.0010877.s001.xlsx]

## Sheet: Sheet1
NUMBER	Study ID	Sample ID	Field Standard IgG	Field Standard IgM	Field Abbott IgG	Field Abbott IgM	ELISA index value	ELISA result	15min Lab Standard IgM	15min Lab Standard IgG	15min Lab Abbott IgM	15min Lab Abbott IgG	60min Lab Standard IgM	60min Lab Standard IgG	60min Lab Abbott IgM	60min Lab Abbott IgG	AGE	GENDER	Adult (18+) or child
1	ARNS-0220	302541	Negative	Negative	Negative	Negative	3.17254	Positive	Negative	Negative	Negative	Positive	Negative	Positive	Negative	Positive	28	Female / Feto	Adult
2	ARNS-0223	302546	Negative	Negative	Negative	Negative	2.50043	Positive	Negative	Negative	Negative	Negative	Negative	Positive	Negative	Negative	24	Female / Feto	Adult
3	ARNS-0224	302547	Negative	Negative	Negative	Negative	2.07793	Positive	Negative	Negative	Negative	Negative	Negative	Negative	Negative	Positive	47	Female / Feto	Adult
4	ARNS-0226	302550	Negative	Negative	Positive	Negative	3.11095	Positive	Negative	Negative	Negative	Positive	Negative	Positive	Negative	Positive	47	Female / Feto	Adult
5	ARNS-0227	302551	Negative	Negative	Negative	Negative	0.450596	Negative	Negative	Positive	Negative	Positive	Negative	Negative	Negative	Negative	18	Male / Mane	Adult
6	ARNS-0232	302557	Negative	Negative	Negative	Negative	4.20541	Positive	Negative	Negative	Negative	Negative	Negative	Positive	Negative	Positive	10	Female / Feto	Child
7	ARNS-0235	302560	Negative	Negative	Negative	Negative	1.15405	Positive	Negative	Negative	Negative	Negative	Negative	Negative	Negative	Negative	9	Female / Feto	Child
8	ARNS-0236	302561	Negative	Negative	Negative	Negative	3.22225	Positive	Negative	Negative	Negative	Positive	Negative	Positive	Negative	Positive	40	Female / Feto	Adult
9	ARNS-0237	302562	Negative	Negative	Negative	Negative	3.29789	Positive	Negative	Negative	Negative	Positive	Negative	Negative	Negative	Positive	6	Male / Mane	Child
10	ARNS-0239	302565	Negative	Negative	Negative	Negative	3.51184	Positive	Negative	Positive	Negative	Positive	Negative	Positive	Negative	Positive	31	Female / Feto	Adult
11	ARNS-0240	302566	Negative	Negative	Positive	Negative	3.04072	Positive	Negative	Negative	Negative	Positive	Negative	Positive	Negative	Positive	15	Female / Feto	Child
12	ARNS-0241	302570	Negative	Negative	Negative	Negative	3.26418	Positive	Negative	Negative	Negative	Positive	Negative	Positive	Negative	Positive	24	Female / Feto	Adult
13	ARNS-0242	302572	Negative	Negative	Negative	Negative	2.9094	Positive	Negative	Negative	Negative	Negative	Negative	Positive	Negative	Positive	35	Female / Feto	Adult
14	ARNS-0245	302576	Negative	Negative	Negative	Negative	3.21036	Positive	Negative	Negative	Negative	Positive	Negative	Negative	Negative	Positive	9	Male / Mane	Child
15	ARNS-0246	302577	Negative	Negative	Positive	Negative	3.50644	Positive	Negative	Negative	Negative	Positive	Negative	Positive	Negative	Positive	33	Male / Mane	Adult
16	ARNS-0247	302578	Positive	Negative	Positive	Negative	3.36381	Positive	Positive	Positive	Positive	Positive	Positive	Positive	Positive	Positive	20	Male / Mane	Adult
17	ARNS-0248	302579	Negative	Negative	Negative	Negative	2.2022	Positive	Negative	Negative	Negative	Negative	Negative	Positive	Negative	Positive	24	Female / Feto	Adult
18	ARNS-0249	302580	Positive	Negative	Positive	Negative	2.86674	Positive	Positive	Negative	Positive	Positive	Positive	Positive	Positive	Positive	60	Female / Feto	Adult
19	ARNS-0251	303195	Negative	Negative	Negative	Negative	3.25419	Positive	Negative	Negative	Negative	Negative	Negative	Negative	Negative	Negative	45	Female / Feto	Adult
20	ARNS-0252	303198	Negative	Negative	Negative	Negative	4.02891	Positive	Negative	Positive	Negative	Positive	Negative	Positive	Negative	Positive	8	Female / Feto	Child
21	ARNS-0253	303200	Negative	Negative	Negative	Negative	3.08915	Positive	Negative	Negative	Negative	Negative	Negative	Negative	Negative	Positive	53	Male / Mane	Adult
22	ARNS-0254	303201	Negative	Negative	Negative	Negative	3.39413	Positive	Negative	Negative	Negative	Positive	Negative	Negative	Positive	Positive	102	Male / Mane	Adult
23	ARNS-0255	303202	Negative	Negative	Negative	Negative	1.39252	Positive	Negative	Negative	Negative	Negative	Negative	Negative	Positive	Positive	7	Female / Feto	Child
24	ARNS-0257	303206	Negative	Negative	Negative	Negative	3.7397	Positive	Negative	Negative	Negative	Positive	Negative	Negative	Negative	Positive	68	Female / Feto	Adult
25	ARNS-0258	303208	Negative	Negative	Negative	Negative	2.96626	Positive	Negative	Negative	Negative	Negative	Negative	Negative	Negative	Positive	38	Female / Feto	Adult
26	ARNS-0260	303213	Negative	Negative	Negative	Negative	2.28789	Positive	Negative	Negative	Negative	Positive	Positive	Negative	Positive	Positive	55	Female / Feto	Adult
27	ARNS-0261	303225	Negative	Negative	Negative	Negative	3.83606	Positive	Negative	Negative	Negative	Negative	Negative	Positive	Negative	Positive	20	Female / Feto	Adult
28	ARNS-0262	303226	Negative	Negative	Negative	Negative	3.04397	Positive	Negative	Negative	Negative	Positive	Negative	Negative	Negative	Negative	15	Female / Feto	Child
29	ARNS-0264	303230	Negative	Negative	Negative	Negative	4.23882	Positive	Negative	Negative	Negative	Positive	Negative	Positive	Negative	Positive	29	Male / Mane	Adult
30	ARNS-0265	303232	Negative	Negative	Negative	Negative	0.774034	Negative	Negative	Negative	Negative	Negative	Negative	Negative	Negative	Negative	4	Female / Feto	Child
31	ARNS-0266	303233	Negative	Negative	Negative	Negative	2.55956	Positive	Negative	Negative	Negative	Negative	Negative	Positive	Negative	Positive	41	Female / Feto	Adult
32	ARNS-0267	303235	Negative	Negative	Negative	Negative	3.3919	Positive	Negative	Negative	Negative	Negative	Negative	Positive	Negative	Positive	17	Female / Feto	Child
33	ARNS-0268	303236	Negative	Negative	Positive	Negative	4.14195	Positive	Negative	Negative	Negative	Positive	Negative	Positive	Negative	Positive	15	Male / Mane	Child
34	ARNS-0269	303239	Negative	Negative	Negative	Negative	3.30721	Positive	Negative	Negative	Negative	Positive	Negative	Positive	Negative	Positive	12	Female / Feto	Child
35	ARNS-0270	303240	Positive	Negative	Negative	Negative	3.11584	Positive	Negative	Negative	Negative	Positive	Negative	Positive	Negative	Positive	30	Male / Mane	Adult
36	ARNS-0271	303245	Negative	Negative	Positive	Negative	4.75396	Positive	Positive	Positive	Positive	Positive	Positive	Positive	Positive	Positive	12	Female / Feto	Child
37	ARNS-0272	303247	Negative	Negative	Negative	Negative	3.63382	Positive	Negative	Negative	Negative	Negative	Negative	Positive	Negative	Positive	18	Female / Feto	Adult
38	ARNS-0273	303249	Negative	Negative	Negative	Negative	3.53376	Positive	Negative	Negative	Negative	Negative	Negative	Positive	Negative	Positive	17	Male / Mane	Child
39	ARNS-0274	303252	Negative	Negative	Negative	Negative	2.92296	Positive	Negative	Negative	Negative	Negative	Negative	Positive	Negative	Positive	11	Male / Mane	Child
40	ARNS-0275	303253	Negative	Negative	Positive	Negative	3.10098	Positive	Negative	Positive	Negative	Positive	Negative	Positive	Negative	Positive	17	Female / Feto	Child
41	ARNS-0276	303255	Negative	Negative	Negative	Negative	3.7193	Positive	Negative	Positive	Negative	Positive	Negative	Positive	Negative	Positive	11	Female / Feto	Child
42	ARNS-0277	303256	Negative	Negative	Negative	Negative	2.82262	Positive	Negative	Negative	Negative	Negative	Negative	Positive	Negative	Positive	23	Female / Feto	Adult
43	ARNS-0278	303258	Negative	Negative	Negative	Negative	3.8177	Positive	Negative	Negative	Negative	Negative	Negative	Positive	Negative	Positive	6	Male / Mane	Child
44	ARNS-0279	303261	Negative	Negative	Positive	Negative	4.00741	Positive	Negative	Negative	Negative	Negative	Negative	Positive	Negative	Positive	41	Male / Mane	Adult
45	ARNS-0280	303262	Negative	Negative	Negative	Negative	4.30967	Positive	Negative	Negative	Negative	Positive	Negative	Positive	Negative	Positive	39	Female / Feto	Adult
46	ARNS-0281	303265	Negative	Negative	Negative	Negative	3.9502	Positive	Negative	Negative	Negative	Positive	Negative	Positive	Negative	Positive	42	Male / Mane	Adult
47	ARNS-0282	303270	Negative	Negative	Negative	Negative	3.35516	Positive	Negative	Positive	Negative	Positive	Negative	Positive	Negative	Positive	35	Male / Mane	Adult
48	ARNS-0283	303272	Negative	Negative	Positive	Negative	3.35732	Positive	Negative	Positive	Negative	Positive	Negative	Positive	Negative	Positive	22	Female / Feto	Adult
49	ARNS-0284	303274	Negative	Negative	Negative	Negative	3.16478	Positive	Negative	Negative	Negative	Positive	Negative	Positive	Negative	Positive	17	Female / Feto	Child
50	ARNS-0286	303278	Negative	Negative	Positive	Negative	4.09323	Positive	Negative	Negative	Negative	Positive	Negative	Positive	Negative	Positive	27	Male / Mane	Adult
51	ARNS-0287	303281	Negative	Negative	Negative	Negative	3.23452	Positive	Positive	Negative	Positive	Positive	Positive	Positive	Positive	Positive	60	Male / Mane	Adult
52	ARNS-0288	303282	Negative	Negative	Negative	Negative	1.9301	Positive	Negative	Negative	Negative	Negative	Negative	Negative	Negative	Negative	31	Female / Feto	Adult
53	ARNS-0289	303284	Negative	Negative	Negative	Negative	3.27844	Positive	Negative	Negative	Negative	Positive	Negative	Negative	Negative	Positive	36	Female / Feto	Adult
54	ARNS-0290	303285	Negative	Negative	Positive	Negative	3.29789	Positive	Negative	Negative	Negative	Positive	Negative	Positive	Negative	Positive	16	Male / Mane	Child
55	ARNS-0291	303287	Negative	Negative	Negative	Negative	2.54302	Positive	Negative	Negative	Negative	Negative	Negative	Negative	Negative	Positive	37	Female / Feto	Adult
56	ARNS-0292	303289	Negative	Negative	Negative	Negative	0.0947529	Negative	Negative	Negative	Negative	Negative	Negative	Negative	Negative	Negative	20	Female / Feto	Adult
57	ARNS-0293	303290	Negative	Negative	Negative	Negative	3.01482	Positive	Negative	Negative	Negative	Positive	Negative	Positive	Negative	Positive	21	Female / Feto	Adult
58	ARNS-0294	303292	Negative	Negative	Positive	Negative	3.26655	Positive	Negative	Negative	Negative	Positive	Negative	Negative	Negative	Positive	8	Male / Mane	Child
59	ARNS-0295	303294	Negative	Negative	Negative	Negative	2.63658	Positive	Negative	Negative	Negative	Negative	Negative	Negative	Negative	Positive	12	Female / Feto	Child
60	ARNS-0296	303295	Negative	Negative	Negative	Negative	2.75761	Positive	Negative	Negative	Negative	Negative	Negative	Negative	Negative	Positive	32	Female / Feto	Adult
61	ARNS-0297	303298	Negative	Negative	Negative	Negative	3.2471	Positive	Negative	Negative	Negative	Positive	Negative	Positive	Negative	Positive	22	Male / Mane	Adult
62	ARNS-0298	303299	Negative	Negative	Negative	Negative	3.29738	Positive	Negative	Negative	Negative	Positive	Negative	Positive	Negative	Positive	18	Male / Mane	Adult
63	ARNS-0299	303301	Negative	Negative	Negative	Negative	2.63634	Positive	Negative	Negative	Negative	Negative	Negative	Negative	Negative	Positive	44	Male / Mane	Adult
64	ARNS-0300	303302	Negative	Negative	Negative	Negative	3.23261	Positive	Negative	Negative	Negative	Negative	Negative	Negative	Negative	Positive	29	Female / Feto	Adult
65	ARNS-0303	307316	Negative	Negative	Negative	Negative	1.94821	Positive	Negative	Negative	Negative	Negative	Negative	Negative	Negative	Positive	3	Male / Mane	Child
66	ARNS-0304	307318	Negative	Negative	Negative	Negative	3.10922	Positive	Negative	Negative	Negative	Negative	Negative	Negative	Negative	Positive	40	Female / Feto	Adult
67	ARNS-0306	307321	Negative	Negative	Negative	Negative	2.07472	Positive	Negative	Negative	Negative	Negative	Negative	Negative	Negative	Negative	40	Male / Mane	Adult
68	ARNS-0307	307323	Negative	Negative	Negative	Negative	3.55925	Positive	Negative	Negative	Negative	Positive	Negative	Positive	Negative	Positive	36	Female / Feto	Adult
69	ARNS-0308	307327	Negative	Negative	Negative	Negative	3.51595	Positive	Negative	Negative	Negative	Negative	Negative	Negative	Negative	Positive	41	Female / Feto	Adult
70	ARNS-0309	307328	Negative	Negative	Negative	Negative	3.20505	Positive	Negative	Negative	Negative	Negative	Negative	Negative	Negative	Positive	25	Female / Feto	Adult
71	ARNS-0310	307330	Negative	Negative	Negative	Negative	2.01511	Positive	Negative	Negative	Negative	Negative	Negative	Negative	Negative	Negative	9	Female / Feto	Child
72	ARNS-0311	307334	Negative	Negative	Negative	Negative	4.39767	Positive	Negative	Negative	Negative	Positive	Negative	Positive	Negative	Positive	48	Female / Feto	Adult
73	ARNS-0313	307337	Negative	Negative	Negative	Negative	3.25613	Positive	Negative	Negative	Negative	Negative	Negative	Positive	Negative	Positive	10	Female / Feto	Child
74	ARNS-0314	307339	Negative	Negative	Positive	Negative	4.25275	Positive	Negative	Negative	Negative	Positive	Negative	Positive	Negative	Positive	20	Male / Mane	Adult
75	ARNS-0315	307340	Negative	Negative	Negative	Negative	3.01253	Positive	Negative	Negative	Negative	Negative	Negative	Positive	Positive	Positive	38	Male / Mane	Adult
76	ARNS-0316	307342	Negative	Negative	Negative	Negative	3.91955	Positive	Negative	Negative	Negative	Negative	Negative	Negative	Negative	Negative	25	Male / Mane	Adult
77	ARNS-0317	307343	Negative	Negative	Negative	Negative	3.14456	Positive	Negative	Negative	Negative	Negative	Negative	Negative	Negative	Negative	64	Female / Feto	Adult
78	ARNS-0318	307344	Negative	Negative	Positive	Negative	3.25226	Positive	Negative	Negative	Negative	Positive	Negative	Negative	Negative	Positive	11	Male / Mane	Child
79	ARNS-0319	307346	Positive	Negative	Positive	Negative	3.96486	Positive	Negative	Positive	Negative	Positive	Positive	Positive	Positive	Positive	7	Male / Mane	Child
80	ARNS-0321	307348	Negative	Negative	Positive	Negative	3.91871	Positive	Negative	Positive	Negative	Positive	Negative	Positive	Negative	Positive	37	Female / Feto	Adult
81	ARNS-0324	307351	Negative	Negative	Negative	Negative	2.98307	Positive	Negative	Negative	Negative	Negative	Negative	Positive	Negative	Positive	36	Female / Feto	Adult
82	ARNS-0325	307352	Negative	Negative	Negative	Negative	0.0655961	Negative	Negative	Negative	Negative	Negative	Negative	Positive	Negative	Positive	7	Female / Feto	Child
83	ARNS-0326	307353	Negative	Negative	Negative	Negative	3.04178	Positive	Negative	Negative	Negative	Negative	Negative	Negative	Negative	Negative	38	Female / Feto	Adult
84	ARNS-0327	307354	Negative	Negative	Negative	Negative	2.95949	Positive	Negative	Negative	Negative	Positive	Negative	Negative	Negative	Positive	31	Female / Feto	Adult
85	ARNS-0328	307355	Negative	Negative	Negative	Negative	3.10204	Positive	Negative	Negative	Negative	Negative	Negative	Negative	Negative	Negative	42	Male / Mane	Adult
86	ARNS-0329	307356	Negative	Negative	Negative	Negative	2.65152	Positive	Negative	Negative	Negative	Negative	Negative	Negative	Negative	Positive	36	Female / Feto	Adult
87	ARNS-0330	307357	Negative	Negative	Negative	Negative	2.66612	Positive	Negative	Negative	Negative	Negative	Negative	Negative	Negative	Negative	19	Female / Feto	Adult
88	ARNS-0331	307358	Negative	Negative	Negative	Negative	3.32278	Positive	Negative	Negative	Negative	Negative	Negative	Negative	Positive	Positive	54	Male / Mane	Adult
89	ARNS-0332	307359	Negative	Negative	Negative	Negative	3.87836	Positive	Negative	Negative	Negative	Negative	Negative	Negative	Negative	Negative	25	Male / Mane	Adult
90	ARNS-0333	307360	Negative	Negative	Positive	Negative	3.71668	Positive	Negative	Negative	Negative	Negative	Negative	Negative	Negative	Positive	9	Female / Feto	Child
91	ARNS-0334	307361	Negative	Negative	Negative	Negative	3.58457	Positive	Negative	Negative	Negative	Negative	Negative	Negative	Negative	Positive	29	Female / Feto	Adult
92	ARNS-0335	307362	Negative	Negative	Positive	Negative	3.40739	Positive	Negative	Negative	Negative	Positive	Negative	Positive	Negative	Positive	12	Female / Feto	Child
93	ARNS-0336	307363	Negative	Negative	Negative	Negative	3.52244	Positive	Negative	Negative	Negative	Negative	Negative	Negative	Negative	Positive	44	Female / Feto	Adult
94	ARNS-0337	307364	Negative	Negative	Negative	Negative	2.74765	Positive	Negative	Negative	Negative	Positive	Negative	Negative	Negative	Positive	22	Male / Mane	Adult
95	ARNS-0338	307365	Negative	Negative	Negative	Negative	2.77491	Positive	Negative	Negative	Negative	Negative	Negative	Negative	Positive	Positive	38	Male / Mane	Adult
96	ARNS-0339	307367	Negative	Negative	Positive	Negative	3.33766	Positive	Negative	Positive	Negative	Positive	Negative	Positive	Negative	Positive	15	Female / Feto	Child
97	ARNS-0340	307368	Negative	Negative	Negative	Negative	3.28768	Positive	Negative	Negative	Negative	Negative	Negative	Positive	Negative	Positive	10	Female / Feto	Child
98	ARNS-0341	307369	Positive	Positive	Positive	Negative	4.20715	Positive	Positive	Positive	Positive	Positive	Positive	Positive	Positive	Positive	10	Male / Mane	Child
99	ARNS-0342	307370	Negative	Negative	Negative	Negative	4.08533	Positive	Negative	Positive	Negative	Positive	Negative	Positive	Negative	Positive	17	Male / Mane	Child
100	ARNS-0343	307371	Negative	Negative	Negative	Negative	3.08216	Positive	Negative	Negative	Negative	Negative	Negative	Negative	Negative	Negative	46	Female / Feto	Adult
101	ARNS-0344	307372	Negative	Negative	Negative	Negative	3.5979	Positive	Negative	Negative	Negative	Negative	Negative	Negative	Negative	Negative	50	Female / Feto	Adult
102	ARNS-0346	307374	Negative	Negative	Negative	Negative	3.02887	Positive	Negative	Negative	Negative	Negative	Negative	Negative	Negative	Positive	21	Male / Mane	Adult
103	ARNS-0347	307375	Positive	Negative	Positive	Negative	3.20894	Positive	Negative	Negative	Negative	Positive	Negative	Negative	Negative	Positive	16	Female / Feto	Child
104	ARNS-0348	307376	Negative	Negative	Negative	Negative	3.63435	Positive	Negative	Negative	Negative	Positive	Negative	Negative	Negative	Positive	12	Female / Feto	Child
105	ARNS-0350	307378	Negative	Negative	Negative	Negative	3.42464	Positive	Negative	Negative	Negative	Negative	Negative	Negative	Negative	Positive	35	Female / Feto	Adult
106	ARNS-0351	31642	Negative	Negative	Negative	Negative	1.64111	Positive	Negative	Negative	Negative	Negative	Negative	Negative	Negative	Positive	20	Female / Feto	Adult
107	ARNS-0352	31644	Negative	Negative	Negative	Negative	2.99717	Positive	Negative	Negative	Negative	Negative	Negative	Negative	Negative	Negative	28	Male / Mane	Adult
108	ARNS-0353	31646	Negative	Negative	Negative	Negative	4.24079	Positive	Negative	Negative	Negative	Positive	Negative	Positive	Negative	Positive	14	Male / Mane	Child
109	ARNS-0355	31651	Negative	Negative	Negative	Negative	3.91013	Positive	Negative	Negative	Negative	Positive	Negative	Positive	Positive	Positive	7	Female / Feto	Child
110	ARNS-0356	31653	Negative	Negative	Negative	Negative	2.67213	Positive	Negative	Negative	Negative	Negative	Negative	Positive	Negative	Positive	12	Male / Mane	Child
111	ARNS-0357	31655	Negative	Negative	Negative	Negative	3.19903	Positive	Negative	Negative	Negative	Negative	Negative	Positive	Negative	Positive	31	Female / Feto	Adult
112	ARNS-0359	31660	Negative	Negative	Negative	Negative	2.59686	Positive	Negative	Negative	Negative	Negative	Negative	Negative	Negative	Positive	40	Female / Feto	Adult
113	ARNS-0360	31661	Negative	Negative	Negative	Negative	3.73902	Positive	Negative	Negative	Negative	Positive	Negative	Positive	Negative	Positive	15	Male / Mane	Child
114	ARNS-0361	31667	Negative	Negative	Negative	Negative	3.05622	Positive	Negative	Negative	Negative	Negative	Negative	Positive	Negative	Positive	39	Female / Feto	Adult
115	ARNS-0363	31671	Negative	Negative	Negative	Negative	2.96798	Positive	Negative	Negative	Negative	Negative	Negative	Positive	Negative	Positive	39	Female / Feto	Adult
116	ARNS-0365	31678	Negative	Negative	Negative	Negative	0.150283	Negative	Negative	Negative	Negative	Negative	Negative	Negative	Negative	Negative	25	Male / Mane	Adult
117	ARNS-0367	31682	Negative	Negative	Negative	Negative	0.591276	Negative	Negative	Negative	Negative	Negative	Positive	Negative	Positive	Negative	8	Female / Feto	Child
118	ARNS-0368	31685	Negative	Negative	Negative	Negative	0.0639143	Negative	Negative	Negative	Negative	Negative	Negative	Negative	Negative	Negative	1	Male / Mane	Child
119	ARNS-0369	31688	Negative	Negative	Negative	Negative	2.84952	Positive	Negative	Negative	Negative	Negative	Negative	Negative	Negative	Negative	31	Male / Mane	Adult
120	ARNS-0371	31717	Negative	Negative	Negative	Negative	2.62355	Positive	Negative	Negative	Negative	Negative	Negative	Negative	Negative	Positive	51	Male / Mane	Adult
121	ARNS-0372	31718	Negative	Negative	Negative	Negative	3.78606	Positive	Negative	Negative	Negative	Negative	Negative	Positive	Negative	Positive	22	Male / Mane	Adult
122	ARNS-0373	31721	Negative	Negative	Negative	Negative	3.73474	Positive	Negative	Negative	Negative	Negative	Negative	Negative	Negative	Positive	45	Female / Feto	Adult
123	ARNS-0374	31733	Negative	Negative	Negative	Negative	4.17036	Positive	Negative	Positive	Negative	Positive	Negative	Positive	Negative	Positive	19	Female / Feto	Adult
124	ARNS-0377	31776	Negative	Negative	Positive	Positive	2.8389	Positive	Negative	Negative	Negative	Positive	Negative	Negative	Negative	Positive	36	Male / Mane	Adult
125	ARNS-0378	31778	Negative	Negative	Negative	Negative	2.27498	Positive	Negative	Negative	Negative	Negative	Negative	Negative	Negative	Negative	50	Female / Feto	Adult
126	ARNS-0379	31780	Negative	Negative	Negative	Negative	0.543737	Negative	Negative	Negative	Negative	Negative	Negative	Negative	Negative	Negative	5	Female / Feto	Child
127	ARNS-0381	31793	Negative	Negative	Negative	Negative	2.63216	Positive	Negative	Negative	Negative	Negative	Negative	Negative	Negative	Negative	35	Female / Feto	Adult
128	ARNS-0383	31797	Negative	Negative	Negative	Negative	2.5622	Positive	Negative	Negative	Negative	Negative	Negative	Negative	Negative	Negative	54	Female / Feto	Adult
129	ARNS-0384	31800	Negative	Negative	Negative	Negative	3.95725	Positive	Negative	Negative	Negative	Negative	Negative	Negative	Negative	Negative	21	Female / Feto	Adult
130	ARNS-0386	31805	Negative	Negative	Positive	Negative	4.21562	Positive	Negative	Negative	Negative	Positive	Negative	Positive	Negative	Positive	10	Female / Feto	Child
131	ARNS-0388	31810	Negative	Negative	Negative	Negative	2.15415	Positive	Negative	Negative	Negative	Negative	Negative	Negative	Negative	Negative	39	Female / Feto	Adult
132	ARNS-0389	31814	Negative	Negative	Negative	Negative	3.88245	Positive	Negative	Negative	Negative	Negative	Negative	Negative	Negative	Positive	24	Female / Feto	Adult
133	ARNS-0390	31816	Negative	Negative	Negative	Negative	4.0398	Positive	Negative	Negative	Negative	Negative	Negative	Positive	Negative	Positive	27	Female / Feto	Adult
134	ARNS-0393	31823	Negative	Negative	Negative	Negative	1.51335	Positive	Negative	Negative	Negative	Negative	Negative	Negative	Negative	Positive	2	Female / Feto	Child
135	ARNS-0394	31826	Negative	Negative	Negative	Negative	2.74906	Positive	Negative	Negative	Negative	Negative	Negative	Negative	Negative	Positive	8	Male / Mane	Child
136	ARNS-0395	31829	Positive	Negative	Positive	Negative	4.07544	Positive	Negative	Negative	Negative	Positive	Negative	Negative	Negative	Positive	32	Female / Feto	Adult
137	ARNS-0399	31851	Negative	Negative	Negative	Negative	0.0775251	Negative	Negative	Negative	Negative	Negative	Negative	Negative	Negative	Negative	2	Male / Mane	Child
138	ARNS-0400	31854	Negative	Negative	Negative	Negative	0.0723001	Negative	Negative	Negative	Negative	Negative	Negative	Negative	Negative	Negative	1	Male / Mane	Child
139	ARNS-0401	33586	Negative	Negative	Positive	Negative	3.87872	Positive	Negative	Negative	Negative	Positive	Negative	Positive	Negative	Positive	40	Female / Feto	Adult
140	ARNS-0402	33592	Negative	Negative	Negative	Negative	3.2441	Positive	Negative	Negative	Negative	Negative	Negative	Negative	Negative	Negative	50	Female / Feto	Adult
141	ARNS-0403	33594	Negative	Negative	Negative	Negative	0.10879	Negative	Negative	Negative	Negative	Negative	Negative	Negative	Negative	Negative	11	Female / Feto	Child
142	ARNS-0404	33595	Positive	Negative	Positive	Negative	4.09665	Positive	Negative	Negative	Negative	Positive	Negative	Positive	Negative	Positive	31	Female / Feto	Adult
143	ARNS-0406	33598	Negative	Negative	Positive	Negative	3.1782	Positive	Negative	Negative	Negative	Negative	Negative	Negative	Negative	Negative	13	Male / Mane	Child
144	ARNS-0407	33599	Negative	Negative	Negative	Negative	2.36636	Positive	Negative	Negative	Negative	Negative	Negative	Negative	Negative	Negative	20	Male / Mane	Adult
145	ARNS-0410	33603	Negative	Negative	Negative	Negative	3.79627	Positive	Negative	Negative	Negative	Negative	Negative	Positive	Negative	Positive	24	Female / Feto	Adult
146	ARNS-0411	33604	Negative	Negative	Negative	Negative	2.37769	Positive	Negative	Negative	Negative	Negative	Negative	Negative	Negative	Negative	31	Female / Feto	Adult
147	ARNS-0412	33605	Negative	Negative	Positive	Negative	4.04523	Positive	Negative	Positive	Negative	Positive	Negative	Positive	Negative	Positive	19	Female / Feto	Adult
148	ARNS-0413	33606	Negative	Negative	Negative	Negative	3.30501	Positive	Negative	Negative	Negative	Negative	Negative	Positive	Negative	Positive	35	Female / Feto	Adult
149	ARNS-0414	33608	Negative	Negative	Negative	Negative	3.24959	Positive	Negative	Negative	Negative	Negative	Negative	Negative	Negative	Positive	20	Male / Mane	Adult
150	ARNS-0415	33610	Negative	Negative	Negative	Negative	3.64583	Positive	Negative	Negative	Negative	Negative	Negative	Negative	Negative	Positive	28	Male / Mane	Adult
151	ARNS-0416	12468	Negative	Negative	Negative	Negative	3.91074	Positive	Negative	Positive	Negative	Positive	Negative	Positive	Negative	Positive	15	Female / Feto	Child
152	ARNS-0417	12480	Negative	Negative	Negative	Negative	4.13878	Positive	Negative	Negative	Negative	Positive	Negative	Positive	Negative	Positive	55	Male / Mane	Adult
153	ARNS-0418	12481	Positive	Negative	Positive	Negative	3.84419	Positive	Negative	Negative	Negative	Positive	Negative	Positive	Negative	Positive	21	Male / Mane	Adult
154	ARNS-0420	12484	Negative	Negative	Negative	Negative	2.38639	Positive	Negative	Negative	Positive	Negative	Negative	Negative	Positive	Positive	8	Female / Feto	Child
155	ARNS-0422	12525	Negative	Negative	Negative	Negative	4.21177	Positive	Negative	Negative	Negative	Negative	Negative	Negative	Negative	Positive	8	Male / Mane	Child
156	ARNS-0423	12526	Negative	Negative	Negative	Negative	2.62185	Positive	Negative	Negative	Negative	Negative	Negative	Negative	Negative	Negative	27	Female / Feto	Adult
157	ARNS-0425	12529	Negative	Negative	Negative	Negative	4.151	Positive	Negative	Positive	Negative	Positive	Negative	Positive	Negative	Positive	38	Male / Mane	Adult
158	ARNS-0426	12531	Negative	Negative	Negative	Negative	3.71751	Positive	Negative	Negative	Negative	Positive	Negative	Negative	Negative	Positive	44	Female / Feto	Adult
159	ARNS-0427	12532	Negative	Negative	Negative	Negative	3.38726	Positive	Negative	Negative	Negative	Negative	Negative	Negative	Negative	Positive	7	Female / Feto	Child
160	ARNS-0428	12533	Negative	Negative	Negative	Negative	2.93551	Positive	Negative	Negative	Negative	Negative	Negative	Negative	Negative	Positive	23	Male / Mane	Adult
161	ARNS-0429	12534	Negative	Negative	Negative	Negative	4.47599	Positive	Negative	Negative	Negative	Positive	Negative	Positive	Negative	Positive	30	Female / Feto	Adult
162	ARNS-0430	12535	Negative	Negative	Negative	Negative	1.86872	Positive	Negative	Negative	Negative	Negative	Negative	Negative	Negative	Positive	3	Male / Mane	Child
163	ARNS-0431	12536	Negative	Negative	Negative	Negative	4.21656	Positive	Negative	Negative	Negative	Positive	Negative	Negative	Negative	Positive	20	Male / Mane	Adult
164	ARNS-0432	12539	Negative	Negative	Negative	Negative	4.12823	Positive	Negative	Negative	Negative	Positive	Negative	Positive	Negative	Positive	62	Female / Feto	Adult
165	ARNS-0433	12540	Negative	Negative	Negative	Negative	3.72334	Positive	Negative	Negative	Negative	Negative	Negative	Negative	Negative	Positive	17	Male / Mane	Child
166	ARNS-0434	12542	Negative	Negative	Negative	Negative	4.11499	Positive	Negative	Negative	Negative	Negative	Negative	Negative	Negative	Positive	20	Female / Feto	Adult
167	ARNS-0435	12547	Negative	Negative	Negative	Negative	3.27582	Positive	Negative	Negative	Negative	Negative	Negative	Negative	Negative	Positive	38	Female / Feto	Adult
168	ARNS-0436	12548	Negative	Negative	Negative	Negative	4.00175	Positive	Negative	Negative	Negative	Positive	Negative	Positive	Negative	Positive	26	Male / Mane	Adult
169	ARNS-0437	12550	Negative	Negative	Negative	Negative	3.94077	Positive	Negative	Negative	Negative	Negative	Negative	Positive	Negative	Positive	61	Female / Feto	Adult
170	ARNS-0438	12551	Negative	Negative	Negative	Negative	2.70833	Positive	Negative	Negative	Negative	Negative	Negative	Negative	Negative	Positive	8	Female / Feto	Child
171	ARNS-0439	12553	Negative	Negative	Negative	Negative	3.27128	Positive	Negative	Negative	Negative	Positive	Negative	Positive	Negative	Positive	38	Female / Feto	Adult
172	ARNS-0440	12554	Negative	Negative	Negative	Negative	3.84454	Positive	Negative	Negative	Negative	Positive	Negative	Negative	Negative	Positive	17	Female / Feto	Child
173	ARNS-0441	12561	Negative	Negative	Negative	Negative	3.85198	Positive	Negative	Negative	Negative	Positive	Negative	Negative	Negative	Positive	21	Male / Mane	Adult
174	ARNS-0442	12563	Negative	Negative	Negative	Negative	4.10268	Positive	Negative	Negative	Negative	Positive	Negative	Positive	Negative	Positive	26	Male / Mane	Adult
175	ARNS-0443	12564	Negative	Negative	Negative	Negative	3.0163	Positive	Negative	Negative	Negative	Negative	Negative	Negative	Negative	Positive	50	Male / Mane	Adult
176	ARNS-0444	12566	Negative	Negative	Negative	Negative	0.13841	Negative	Negative	Negative	Negative	Negative	Negative	Negative	Negative	Negative	3	Male / Mane	Child
177	ARNS-0447	12573	Negative	Negative	Negative	Negative	2.13972	Positive	Negative	Negative	Negative	Negative	Negative	Negative	Negative	Negative	21	Female / Feto	Adult
178	ARNS-0448	12575	Negative	Negative	Negative	Negative	0.190291	Negative	Negative	Negative	Negative	Negative	Negative	Negative	Negative	Positive	4	Male / Mane	Child
179	ARNS-0449	12576	Negative	Negative	Negative	Negative	4.03424	Positive	Negative	Negative	Negative	Positive	Negative	Negative	Negative	Positive	32	Female / Feto	Adult
180	ARNS-0451	13380	Negative	Negative	Negative	Negative	3.69952	Positive	Negative	Negative	Negative	Positive	Negative	Negative	Negative	Positive	21	Male / Mane	Adult
181	ARNS-0452	13381	Negative	Negative	Positive	Negative	3.34331	Positive	Negative	Negative	Negative	Positive	Negative	Negative	Negative	Positive	20	Female / Feto	Adult
182	ARNS-0453	13382	Negative	Negative	Positive	Negative	3.84388	Positive	Negative	Negative	Negative	Negative	Negative	Negative	Negative	Positive	12	Male / Mane	Child
183	ARNS-0455	13385	Negative	Negative	Negative	Negative	3.90872	Positive	Negative	Negative	Negative	Negative	Negative	Positive	Negative	Positive	12	Male / Mane	Child
184	ARNS-0456	13387	Negative	Negative	Negative	Negative	3.78519	Positive	Negative	Negative	Negative	Positive	Negative	Positive	Negative	Positive	12	Female / Feto	Child
185	ARNS-0457	13388	Negative	Negative	Positive	Negative	2.84524	Positive	Negative	Negative	Negative	Negative	Negative	Negative	Negative	Positive	10	Male / Mane	Child
186	ARNS-0458	13389	Negative	Negative	Positive	Negative	4.25829	Positive	Negative	Negative	Negative	Positive	Negative	Positive	Negative	Positive	52	Male / Mane	Adult
187	ARNS-0459	13390	Negative	Negative	Positive	Positive	4.47237	Positive	Positive	Positive	Positive	Positive	Positive	Positive	Positive	Positive	1	Male / Mane	Child
188	ARNS-0461	13393	Negative	Negative	Negative	Negative	3.75665	Positive	Negative	Negative	Negative	Negative	Negative	Positive	Negative	Positive	11	Female / Feto	Child
189	ARNS-0462	13394	Negative	Negative	Negative	Negative	3.07024	Positive	Negative	Negative	Negative	Positive	Negative	Negative	Negative	Positive	52	Male / Mane	Adult
190	ARNS-0466	13399	Negative	Negative	Negative	Negative	3.40884	Positive	Negative	Negative	Negative	Negative	Negative	Negative	Negative	Positive	26	Female / Feto	Adult
191	ARNS-0467	13400	Negative	Negative	Negative	Negative	3.53704	Positive	Negative	Negative	Negative	Positive	Negative	Negative	Negative	Positive	31	Male / Mane	Adult
192	ARNS-0468	13401	Negative	Negative	Negative	Negative	4.05244	Positive	Negative	Negative	Negative	Positive	Negative	Positive	Negative	Positive	39	Female / Feto	Adult
193	ARNS-0469	13402	Negative	Negative	Negative	Negative	3.77233	Positive	Negative	Negative	Negative	Positive	Negative	Positive	Negative	Positive	16	Female / Feto	Child
194	ARNS-0470	13404	Negative	Negative	Positive	Negative	4.37609	Positive	Negative	Negative	Negative	Positive	Negative	Positive	Negative	Positive	67	Male / Mane	Adult
195	ARNS-0472	13407	Negative	Negative	Positive	Negative	3.96558	Positive	Negative	Negative	Negative	Positive	Negative	Positive	Negative	Positive	34	Male / Mane	Adult
196	ARNS-0473	13408	Negative	Negative	Negative	Negative	0.0817546	Negative	Negative	Negative	Negative	Negative	Negative	Negative	Negative	Negative	8	Female / Feto	Child
197	ARNS-0475	13411	Negative	Negative	Negative	Negative	0.107072	Negative	Negative	Negative	Negative	Negative	Negative	Negative	Negative	Negative	7	Male / Mane	Child
198	ARNS-0476	13412	Negative	Negative	Negative	Negative	3.10966	Positive	Negative	Negative	Negative	Positive	Negative	Negative	Negative	Positive	15	Male / Mane	Child
199	ARNS-0477	13413	Negative	Negative	Negative	Negative	4.39617	Positive	Negative	Negative	Negative	Positive	Negative	Negative	Negative	Positive	33	Male / Mane	Adult
200	ARNS-0478	13414	Negative	Negative	Negative	Negative	0.118824	Negative	Negative	Negative	Negative	Negative	Negative	Negative	Negative	Negative	9	Female / Feto	Child
201	ARNS-0479	13415	Negative	Negative	Positive	Negative	3.59933	Positive	Negative	Negative	Negative	Negative	Negative	Negative	Negative	Positive	47	Male / Mane	Adult
202	ARNS-0480	13416	Negative	Negative	Positive	Negative	4.1852	Positive	Negative	Negative	Negative	Positive	Negative	Negative	Negative	Positive	6	Female / Feto	Child
203	ARNS-0481	13419	Negative	Negative	Negative	Negative	3.62217	Positive	Negative	Negative	Negative	Positive	Negative	Negative	Negative	Positive	40	Female / Feto	Adult
204	ARNS-0482	13420	Negative	Negative	Negative	Negative	3.79061	Positive	Negative	Negative	Negative	Negative	Negative	Negative	Negative	Positive	21	Female / Feto	Adult
205	ARNS-0484	13423	Negative	Negative	Positive	Negative	3.71786	Positive	Negative	Negative	Negative	Positive	Negative	Negative	Negative	Positive	13	Male / Mane	Child
206	ARNS-0485	13424	Negative	Negative	Negative	Negative	4.09116	Positive	Negative	Negative	Negative	Positive	Negative	Negative	Negative	Positive	12	Female / Feto	Child
207	ARNS-0486	13425	Negative	Negative	Negative	Negative	3.25186	Positive	Negative	Negative	Negative	Positive	Negative	Negative	Negative	Positive	46	Female / Feto	Adult
208	ARNS-0488	13428	Negative	Negative	Negative	Negative	4.58007	Positive	Negative	Negative	Negative	Positive	Positive	Positive	Negative	Negative	41	Female / Feto	Adult
209	ARNS-0490	13430	Negative	Negative	Negative	Negative	3.64209	Positive	Negative	Negative	Negative	Positive	Negative	Negative	Negative	Positive	26	Female / Feto	Adult
210	ARNS-0491	13432	Negative	Negative	Negative	Negative	3.23513	Positive	Positive	Negative	Positive	Positive	Positive	Positive	Positive	Positive	35	Female / Feto	Adult
211	ARNS-0493	13435	Negative	Negative	Negative	Negative	3.27793	Positive	Negative	Negative	Negative	Negative	Negative	Negative	Negative	Positive	14	Male / Mane	Child
212	ARNS-0494	13436	Negative	Negative	Negative	Negative	3.37766	Positive	Negative	Negative	Negative	Negative	Negative	Positive	Negative	Positive	33	Female / Feto	Adult
213	ARNS-0495	13437	Negative	Negative	Negative	Negative	3.33235	Positive	Negative	Negative	Negative	Negative	Negative	Negative	Negative	Positive	30	Female / Feto	Adult
214	ARNS-0496	13438	Negative	Negative	Negative	Negative	3.90731	Positive	Negative	Negative	Negative	Negative	Negative	Positive	Negative	Positive	42	Female / Feto	Adult
215	ARNS-0497	13440	Negative	Negative	Negative	Negative	2.04612	Positive	Negative	Negative	Negative	Negative	Negative	Negative	Negative	Negative	6	Female / Feto	Child
216	ARNS-0498	13441	Negative	Negative	Negative	Negative	2.8475	Positive	Negative	Negative	Negative	Negative	Negative	Negative	Negative	Negative	45	Male / Mane	Adult
217	ARNS-0499	13442	Negative	Negative	Negative	Negative	4.37609	Positive	Negative	Negative	Negative	Negative	Negative	Negative	Negative	Negative	27	Male / Mane	Adult
218	ARNS-0500	13443	Negative	Negative	Positive	Negative	3.77233	Positive	Negative	Negative	Negative	Positive	Negative	Positive	Negative	Positive	18	Female / Feto	Adult
219	ARNS-0501	24968	Positive	Negative	Positive	Negative	4.55572	Positive	Negative	Negative	Negative	Positive	Negative	Positive	Negative	Positive	45	Female / Feto	Adult
220	ARNS-0502	24969	Negative	Negative	Negative	Negative	3.55031	Positive	Negative	Negative	Negative	Positive	Negative	Positive	Negative	Positive	8	Male / Mane	Child
221	ARNS-0505	24972	Negative	Negative	Negative	Negative	2.73591	Positive	Negative	Negative	Negative	Negative	Negative	Negative	Negative	Positive	65	Female / Feto	Adult
222	ARNS-0506	24973	Negative	Negative	Negative	Negative	3.16596	Positive	Negative	Negative	Negative	Negative	Negative	Negative	Negative	Negative	41	Female / Feto	Adult
223	ARNS-0507	24974	Positive	Negative	Negative	Negative	3.69952	Positive	Negative	Negative	Negative	Negative	Negative	Negative	Negative	Positive	49	Male / Mane	Adult
224	ARNS-0508	24975	Negative	Negative	Negative	Negative	2.76817	Positive	Negative	Negative	Negative	Negative	Negative	Negative	Negative	Positive	16	Male / Mane	Child
225	ARNS-0510	24978	Negative	Negative	Negative	Negative	3.8326	Positive	Negative	Negative	Negative	Negative	Negative	Negative	Negative	Positive	18	Male / Mane	Adult
226	ARNS-0511	24979	Negative	Negative	Negative	Negative	3.37821	Positive	Negative	Negative	Negative	Negative	Negative	Negative	Negative	Positive	23	Female / Feto	Adult
227	ARNS-0512	24980	Negative	Negative	Negative	Negative	3.94774	Positive	Negative	Negative	Negative	Positive	Negative	Negative	Negative	Positive	39	Male / Mane	Adult
228	ARNS-0513	24981	Negative	Negative	Negative	Negative	4.0726	Positive	Negative	Negative	Negative	Positive	Negative	Negative	Negative	Positive	18	Male / Mane	Adult
229	ARNS-0514	24982	Negative	Negative	Negative	Negative	3.41784	Positive	Negative	Negative	Negative	Negative	Negative	Negative	Negative	Positive	21	Female / Feto	Adult
230	ARNS-0515	24983	Negative	Negative	Negative	Negative	4.22555	Positive	Negative	Negative	Negative	Positive	Negative	Negative	Negative	Positive	10	Male / Mane	Child
231	ARNS-0517	24985	Negative	Negative	Negative	Negative	3.40241	Positive	Negative	Negative	Negative	Negative	Negative	Negative	Negative	Positive	9	Male / Mane	Child
232	ARNS-0521	24989	Negative	Negative	Positive	Negative	3.99622	Positive	Negative	Negative	Negative	Negative	Negative	Negative	Negative	Negative	32	Female / Feto	Adult
233	ARNS-0522	24991	Negative	Negative	Negative	Negative	3.84592	Positive	Negative	Negative	Negative	Negative	Negative	Positive	Positive	Positive	38	Male / Mane	Adult
234	ARNS-0523	24992	Negative	Negative	Negative	Negative	4.05929	Positive	Negative	Negative	Negative	Negative	Negative	Negative	Negative	Positive	7	Female / Feto	Child
235	ARNS-0524	24994	Negative	Negative	Negative	Negative	4.71922	Positive	Negative	Positive	Negative	Positive	Negative	Positive	Negative	Positive	28	Male / Mane	Adult
236	ARNS-0525	24995	Negative	Negative	Negative	Negative	4.46408	Positive	Negative	Negative	Negative	Negative	Negative	Negative	Negative	Positive	20	Female / Feto	Adult
237	ARNS-0527	25000	Negative	Negative	Negative	Negative	3.49291	Positive	Negative	Negative	Negative	Positive	Negative	Positive	Negative	Positive	25	Female / Feto	Adult
238	ARNS-0528	25002	Negative	Negative	Negative	Negative	4.23778	Positive	Negative	Negative	Negative	Positive	Negative	Negative	Negative	Positive	21	Male / Mane	Adult
239	ARNS-0530	25006	Negative	Negative	Negative	Negative	2.78952	Positive	Negative	Negative	Negative	Negative	Negative	Negative	Negative	Positive	23	Female / Feto	Adult
240	ARNS-0531	25008	Negative	Negative	Negative	Negative	3.04968	Positive	Negative	Negative	Negative	Negative	Negative	Negative	Negative	Negative	18	Male / Mane	Adult
241	ARNS-0534	25013	Negative	Negative	Negative	Negative	3.84315	Positive	Negative	Negative	Negative	Negative	Negative	Negative	Negative	Negative	65	Male / Mane	Adult
242	ARNS-0535	25014	Negative	Negative	Negative	Negative	3.36066	Positive	Negative	Negative	Negative	Negative	Negative	Negative	Negative	Negative	18	Male / Mane	Adult
243	ARNS-0536	25016	Negative	Negative	Negative	Negative	2.06078	Positive	Negative	Negative	Negative	Negative	Negative	Negative	Negative	Positive	27	Female / Feto	Adult
244	ARNS-0537	25018	Negative	Negative	Negative	Negative	4.20216	Positive	Negative	Negative	Negative	Negative	Negative	Negative	Negative	Positive	46	Female / Feto	Adult
245	ARNS-0538	25022	Negative	Negative	Negative	Negative	3.68319	Positive	Negative	Negative	Negative	Negative	Negative	Negative	Negative	Positive	25	Male / Mane	Adult
246	ARNS-0539	25024	Negative	Negative	Negative	Negative	2.54543	Positive	Negative	Negative	Negative	Negative	Negative	Negative	Negative	Negative	18	Female / Feto	Adult
247	ARNS-0540	25027	Negative	Negative	Negative	Negative	4.41459	Positive	Negative	Negative	Negative	Positive	Negative	Positive	Negative	Positive	53	Male / Mane	Adult
248	ARNS-0541	25030	Negative	Negative	Negative	Negative	3.46742	Positive	Negative	Negative	Negative	Positive	Negative	Negative	Negative	Positive	10	Female / Feto	Child
249	ARNS-0543	25034	Negative	Negative	Negative	Negative	2.95545	Positive	Negative	Negative	Negative	Negative	Negative	Negative	Negative	Positive	15	Male / Mane	Child
250	ARNS-0545	25037	Negative	Negative	Negative	Negative	3.0754	Positive	Negative	Negative	Negative	Positive	Negative	Negative	Negative	Positive	12	Female / Feto	Child
251	ARNS-0546	25038	Negative	Negative	Positive	Negative	3.93886	Positive	Negative	Negative	Negative	Positive	Negative	Positive	Negative	Positive	37	Female / Feto	Adult
252	ARNS-0547	25039	Negative	Negative	Negative	Negative	3.58657	Positive	Negative	Negative	Negative	Positive	Negative	Negative	Negative	Positive	15	Male / Mane	Child
253	ARNS-0548	25040	Negative	Negative	Negative	Negative	2.37213	Positive	Negative	Negative	Negative	Negative	Negative	Negative	Negative	Positive	11	Male / Mane	Child
254	ARNS-0549	25041	Negative	Negative	Negative	Negative	4.0726	Positive	Negative	Negative	Negative	Positive	Negative	Positive	Negative	Positive	7	Female / Feto	Child
255	ARNS-0551	25044	Negative	Negative	Negative	Negative	3.61349	Positive	Negative	Negative	Negative	Positive	Negative	Positive	Negative	Positive	8	Male / Mane	Child
256	ARNS-0552	25045	Negative	Negative	Negative	Negative	3.9079	Positive	Negative	Negative	Negative	Positive	Negative	Negative	Negative	Positive	35	Female / Feto	Adult
257	ARNS-0553	25046	Positive	Negative	Positive	Negative	3.94033	Positive	Negative	Negative	Negative	Negative	Negative	Negative	Negative	Negative	8	Male / Mane	Child
258	ARNS-0554	25047	Negative	Negative	Negative	Positive	0.963803	Equivocal (after second test)	Positive	Negative	Positive	Positive	Positive	Positive	Positive	Positive	5	Female / Feto	Child
259	ARNS-0555	25048	Negative	Negative	Negative	Negative	4.16977	Positive	Negative	Negative	Negative	Positive	Negative	Negative	Negative	Positive	11	Female / Feto	Child
260	ARNS-0556	25049	Negative	Negative	Negative	Negative	3.31288	Positive	Negative	Negative	Negative	Positive	Negative	Negative	Negative	Positive	21	Male / Mane	Adult
261	ARNS-0557	25050	Negative	Negative	Positive	Negative	3.67686	Positive	Negative	Negative	Negative	Negative	Negative	Positive	Negative	Positive	6	Female / Feto	Child
262	ARNS-0558	25051	Negative	Negative	Negative	Negative	0.102881	Negative	Negative	Negative	Negative	Negative	Negative	Negative	Negative	Negative	8	Female / Feto	Child
263	ARNS-0559	25052	Negative	Negative	Negative	Negative	1.90623	Positive	Negative	Negative	Negative	Negative	Negative	Negative	Negative	Negative	9	Male / Mane	Child
264	ARNS-0560	25053	Negative	Negative	Negative	Negative	3.39274	Positive	Negative	Negative	Negative	Positive	Negative	Negative	Negative	Positive	25	Male / Mane	Child
265	ARNS-0561	25055	Negative	Negative	Negative	Negative	3.42945	Positive	Negative	Negative	Negative	Negative	Negative	Negative	Negative	Positive	46	Male / Mane	Adult
266	ARNS-0562	25056	Negative	Negative	Negative	Negative	2.20301	Positive	Negative	Negative	Negative	Negative	Negative	Negative	Negative	Negative	19	Male / Mane	Adult
267	ARNS-0563	25057	Negative	Negative	Negative	Negative	4.33711	Positive	Negative	Positive	Negative	Positive	Negative	Positive	Negative	Positive	13	Female / Feto	Child
268	ARNS-0564	25058	Negative	Negative	Negative	Negative	3.64514	Positive	Negative	Negative	Positive	Positive	Negative	Negative	Positive	Positive	16	Female / Feto	Child
269	ARNS-0565	25059	Negative	Negative	Negative	Negative	3.043	Positive	Negative	Negative	Negative	Positive	Negative	Negative	Negative	Positive	32	Male / Mane	Adult
270	ARNS-0569	25063	Negative	Negative	Negative	Negative	4.334	Positive	Negative	Positive	Negative	Positive	Negative	Positive	Negative	Positive	11	Female / Feto	Child
271	ARNS-0570	25064	Negative	Negative	Negative	Negative	3.28457	Positive	Negative	Negative	Negative	Negative	Negative	Negative	Negative	Positive	51	Female / Feto	Adult
272	ARNS-0572	25066	Negative	Negative	Negative	Negative	2.17708	Positive	Negative	Negative	Negative	Negative	Negative	Negative	Negative	Positive	52	Female / Feto	Adult
273	ARNS-0573	25067	Negative	Negative	Negative	Negative	3.2509	Positive	Negative	Negative	Negative	Positive	Negative	Negative	Negative	Positive	21	Male / Mane	Adult
274	ARNS-0574	25068	Negative	Negative	Positive	Negative	4.38125	Positive	Negative	Positive	Negative	Positive	Negative	Positive	Negative	Positive	62	Male / Mane	Adult
275	ARNS-0575	25069	Negative	Negative	Positive	Negative	4.95232	Positive	Positive	Positive	Positive	Positive	Positive	Positive	Positive	Positive	12	Male / Mane	Child
276	ARNS-0578	25072	Negative	Negative	Negative	Negative	3.45967	Positive	Negative	Negative	Negative	Negative	Negative	Positive	Negative	Positive	18	Male / Mane	Adult
277	ARNS-0579	25073	Negative	Negative	Negative	Negative	3.91225	Positive	Negative	Negative	Negative	Negative	Negative	Negative	Positive	Positive	10	Male / Mane	Child
278	ARNS-0580	25074	Negative	Negative	Negative	Negative	3.52228	Positive	Negative	Negative	Negative	Negative	Negative	Negative	Negative	Negative	27	Female / Feto	Adult
279	ARNS-0583	25079	Negative	Negative	Negative	Negative	0.0960061	Negative	Negative	Negative	Negative	Negative	Negative	Negative	Negative	Negative	6	Male / Mane	Child
280	ARNS-0584	26753	Negative	Negative	Negative	Negative	4.71058	Positive	Negative	Negative	Negative	Positive	Negative	Positive	Negative	Positive	38	Female / Feto	Adult
281	ARNS-0587	26756	Negative	Negative	Negative	Negative	4.27358	Positive	Negative	Negative	Negative	Positive	Negative	Positive	Negative	Positive	58	Male / Mane	Adult
282	ARNS-0588	26757	Negative	Negative	Negative	Negative	3.83042	Positive	Negative	Negative	Negative	Negative	Negative	Positive	Negative	Positive	24	Male / Mane	Adult
283	ARNS-0591	26760	Negative	Negative	Negative	Negative	1.31246	Positive	Negative	Negative	Negative	Negative	Negative	Negative	Negative	Negative	8	Female / Feto	Child
284	ARNS-0592	26761	Negative	Negative	Negative	Negative	3.31276	Positive	Negative	Negative	Negative	Negative	Negative	Negative	Negative	Negative	56	Female / Feto	Adult
285	ARNS-0593	26762	Negative	Negative	Negative	Negative	3.90425	Positive	Negative	Negative	Negative	Negative	Negative	Negative	Negative	Positive	4	Female / Feto	Child
286	ARNS-0594	26763	Negative	Negative	Positive	Negative	5.06321	Positive	Positive	Positive	Positive	Positive	Positive	Positive	Positive	Positive	5	Male / Mane	Child
287	ARNS-0596	26765	Negative	Negative	Negative	Negative	4.21315	Positive	Negative	Negative	Negative	Positive	Negative	Negative	Negative	Positive	9	Female / Feto	Child
288	ARNS-0598	26767	Negative	Negative	Negative	Negative	5.10878	Positive	Negative	Positive	Negative	Positive	Negative	Positive	Negative	Positive	5	Male / Mane	Child
289	ARNS-0600	26769	Negative	Negative	Negative	Negative	3.59644	Positive	Negative	Negative	Negative	Negative	Negative	Positive	Negative	Positive	34	Female / Feto	Adult
290	ARNS-0601	28863	Negative	Negative	Positive	Positive	2.93779	Positive	Negative	Negative	Negative	Negative	Positive	Negative	Positive	Positive	4	Female / Feto	Child
291	ARNS-0606	28948	Negative	Negative	Negative	Negative	3.47089	Positive	Negative	Negative	Negative	Negative	Negative	Negative	Negative	Positive	17	Female / Feto	Child
292	ARNS-0616	28975	Negative	Negative	Negative	Negative	0.600038	Negative	Negative	Negative	Negative	Negative	Negative	Negative	Negative	Negative	4	Female / Feto	Child
293	ARNS-0619	28978	Negative	Negative	Negative	Negative	1.93196	Positive	Negative	Negative	Negative	Negative	Negative	Positive	Negative	Positive	6	Male / Mane	Child
294	ARNS-0626	28998	Negative	Negative	Negative	Negative	1.3942	Positive	Negative	Negative	Negative	Negative	Negative	Negative	Negative	Negative	6	Male / Mane	Child
295	ARNS-0630	29007	Negative	Negative	Negative	Negative	3.13894	Positive	Negative	Negative	Negative	Negative	Negative	Negative	Negative	Positive	15	Female / Feto	Child
296	ARNS-0631	29009	Negative	Negative	Positive	Negative	4.00999	Positive	Negative	Positive	Negative	Positive	Negative	Negative	Negative	Positive	53	Male / Mane	Child
297	ARNS-0634	29013	Negative	Negative	Negative	Negative	2.93883	Positive	Negative	Negative	Negative	Negative	Negative	Negative	Negative	Negative	9	Male / Mane	Child
298	ARNS-0637	29017	Negative	Negative	Negative	Negative	2.51911	Positive	Negative	Negative	Negative	Negative	Negative	Negative	Negative	Negative	3	Male / Mane	Child
299	ARNS-0639	29019	Negative	Negative	Negative	Negative	3.94625	Positive	Negative	Negative	Negative	Negative	Negative	Negative	Negative	Negative	16	Male / Mane	Child
300	ARNS-0644	29024	Negative	Negative	Negative	Negative	3.26136	Positive	Negative	Negative	Negative	Positive	Negative	Negative	Negative	Positive	9	Male / Mane	Child
301	ARNS-0645	29025	Negative	Negative	Negative	Negative	1.91811	Positive	Negative	Negative	Negative	Negative	Negative	Negative	Negative	Negative	6	Male / Mane	Child
302	ARNS-0646	29026	Negative	Negative	Negative	Negative	1.40591	Positive	Negative	Negative	Negative	Negative	Negative	Negative	Negative	Negative	3	Male / Mane	Child
303	ARNS-0649	29029	Negative	Negative	Negative	Negative	0.102407	Negative	Negative	Negative	Negative	Negative	Negative	Negative	Negative	Negative	1	Female / Feto	Child
304	ARNS-0650	29030	Negative	Negative	Negative	Negative	3.4606	Positive	Negative	Negative	Negative	Positive	Negative	Negative	Negative	Positive	7	Male / Mane	Child
305	ARNS-0669	35108	Negative	Negative	Positive	Negative	4.72612	Positive	Negative	Positive	Negative	Positive	Negative	Positive	Negative	Positive	10	Female / Feto	Child
306	ARNS-0685	35138	Negative	Negative	Negative	Negative	2.31114	Positive	Negative	Negative	Negative	Negative	Negative	Negative	Negative	Positive	6	Male / Mane	Child
307	ARNS-0688	35144	Negative	Negative	Negative	Negative	4.23653	Positive	Negative	Negative	Negative	Negative	Negative	Negative	Negative	Negative	10	Male / Mane	Child
308	ARNS-0709	35186	Negative	Negative	Negative	Negative	0.375664	Negative	Negative	Negative	Negative	Negative	Negative	Negative	Negative	Negative	17	Female / Feto	Child
309	ARNS-0711	35191	Negative	Negative	Negative	Negative	4.90427	Positive	Negative	Negative	Negative	Negative	Negative	Positive	Negative	Negative	4	Female / Feto	Child
310	ARNS-0713	35194	Negative	Negative	Negative	Negative	0.0628081	Negative	Negative	Negative	Negative	Negative	Negative	Negative	Negative	Negative	17	Female / Feto	Child
311	ARNS-0715	35197	Negative	Negative	Negative	Negative	1.41129	Positive	Negative	Negative	Negative	Negative	Negative	Negative	Negative	Negative	3	Male / Mane	Child
312	ARNS-0725	35211	Negative	Negative	Negative	Negative	3.7686	Positive	Negative	Negative	Negative	Negative	Negative	Negative	Negative	Negative	9	Male / Mane	Child
313	ARNS-0732	35221	Negative	Negative	Negative	Negative	0.331221	Negative	Negative	Negative	Negative	Negative	Negative	Negative	Negative	Negative	4	Male / Mane	Child
314	ARNS-0736	35228	Negative	Negative	Negative	Negative	4.12508	Positive	Negative	Negative	Negative	Negative	Negative	Negative	Negative	Negative	10	Male / Mane	Child
315	ARNS-0737	35229	Negative	Negative	Negative	Negative	3.61337	Positive	Negative	Negative	Negative	Negative	Negative	Negative	Negative	Positive	14	Female / Feto	Child
316	ARNS-0738	35230	Negative	Negative	Negative	Negative	0.0896057	Negative	Negative	Negative	Negative	Negative	Negative	Negative	Negative	Negative	3	Female / Feto	Child
317	ARNS-0739	35231	Negative	Negative	Positive	Negative	4.44278	Positive	Negative	Negative	Negative	Positive	Negative	Negative	Negative	Positive	17	Female / Feto	Child
318	ARNS-0740	35232	Negative	Negative	Negative	Negative	5.03232	Positive	Negative	Positive	Negative	Positive	Negative	Positive	Negative	Positive	12	Female / Feto	Child
319	ARNS-0767	35276	Negative	Negative	Negative	Negative	4.0192	Positive	Negative	Positive	Negative	Positive	Negative	Positive	Negative	Positive	7	Female / Feto	Child
320	ARNS-0772	35465	Negative	Negative	Positive	Negative	4.85695	Positive	Negative	Negative	Negative	Positive	Negative	Negative	Negative	Positive	12	Female / Feto	Child
321	ARNS-0773	35466	Negative	Negative	Positive	Negative	3.66408	Positive	Negative	Negative	Negative	Negative	Negative	Negative	Negative	Positive	10	Female / Feto	Child
322	ARNS-0774	35468	Negative	Negative	Negative	Negative	3.63063	Positive	Negative	Negative	Negative	Negative	Negative	Negative	Negative	Negative	12	Male / Mane	Child
323	ARNS-0779	35475	Negative	Negative	Negative	Negative	2.54468	Positive	Negative	Negative	Negative	Negative	Negative	Negative	Negative	Positive	8	Male / Mane	Child
324	ARNS-0790	35492	Negative	Negative	Positive	Negative	3.95871	Positive	Negative	Positive	Negative	Positive	Negative	Positive	Negative	Positive	16	Female / Feto	Child
325	ARNS-0801	35509	Negative	Negative	Negative	Negative	3.01106	Positive	Negative	Negative	Negative	Negative	Negative	Negative	Negative	Negative	13	Female / Feto	Child
326	ARNS-0803	35512	Negative	Negative	Negative	Negative	2.98736	Positive	Negative	Negative	Negative	Negative	Negative	Negative	Negative	Negative	6	Male / Mane	Child
327	ARNS-0804	35513	Negative	Negative	Negative	Negative	3.63867	Positive	Negative	Negative	Negative	Negative	Negative	Negative	Negative	Negative	13	Male / Mane	Child
328	ARNS-0809	35519	Negative	Negative	Negative	Negative	3.59115	Positive	Negative	Negative	Negative	Negative	Negative	Positive	Negative	Negative	14	Male / Mane	Child
329	ARNS-0810	35520	Negative	Negative	Negative	Negative	3.16458	Positive	Negative	Negative	Negative	Negative	Negative	Negative	Negative	Negative	16	Female / Feto	Child
330	ARNS-0813	35524	Negative	Negative	Negative	Negative	3.65709	Positive	Negative	Negative	Negative	Negative	Negative	Negative	Negative	Positive	13	Male / Mane	Child
331	ARNS-0838	35590	Negative	Negative	Positive	Negative	4.68896	Positive	Negative	Positive	Negative	Positive	Negative	Positive	Negative	Positive	2	Male / Mane	Child
332	ARNS-0852	35613	Negative	Negative	Negative	Negative	3.75901	Positive	Negative	Negative	Negative	Positive	Negative	Positive	Negative	Positive	16	Female / Feto	Child
333	ARNS-0862	37798	Negative	Negative	Positive	Negative	3.6049	Positive	Negative	Negative	Negative	Positive	Negative	Positive	Negative	Positive	11	Male / Mane	Child
334	ARNS-0912	37925	Negative	Negative	Negative	Negative	2.91109	Positive	Negative	Negative	Negative	Negative	Negative	Negative	Negative	Positive	9	Female / Feto	Child
335	ARNS-0919	37938	Negative	Negative	Negative	Negative	4.17629	Positive	Negative	Negative	Negative	Negative	Negative	Positive	Negative	Positive	18	Female / Feto	Adult
336	ARNS-0937	37968	Negative	Negative	Negative	Negative	4.61251	Positive	Negative	Negative	Negative	Negative	Negative	Positive	Negative	Positive	11	Female / Feto	Child
337	ARNS-0990	38351	Negative	Negative	Negative	Negative	0.993942	Equivocal (after second test)	Negative	Negative	Negative	Negative	Negative	Negative	Negative	Negative	12	Male / Mane	Child
338	ARNS-0997	38371	Negative	Negative	Negative	Negative	4.20764	Positive	Negative	Positive	Negative	Negative	Negative	Negative	Negative	Positive	11	Female / Feto	Child
339	ARNS-1008	38458	Negative	Negative	Negative	Negative	1.59324	Positive	Negative	Negative	Negative	Positive	Negative	Negative	Negative	Positive	2	Female / Feto	Child
340	ARNS-1065	38788	Negative	Negative	Positive	Negative	4.41865	Positive	Negative	Negative	Negative	Positive	Negative	Negative	Negative	Positive	7	Female / Feto	Child
341	ARNS-1116	40144	Negative	Negative	Negative	Negative	3.13737	Positive	Negative	Negative	Negative	Negative	Negative	Negative	Negative	Negative	16	Female / Feto	Child
342	ARNS-1124	40393	Negative	Negative	Negative	Negative	3.60477	Positive	Negative	Negative	Negative	Negative	Negative	Negative	Negative	Negative	12	Female / Feto	Child
343	ARNS-1137	40452	Negative	Negative	Negative	Negative	0.0790128	Negative	Negative	Negative	Negative	Negative	Negative	Negative	Negative	Negative	4	Female / Feto	Child
344	ARNS-1168	40513	Positive	Negative	Positive	Negative	3.94367	Positive	Negative	Positive	Negative	Positive	Negative	Positive	Negative	Positive	8	Female / Feto	Child
345	ARNS-1178	40531	Negative	Negative	Negative	Negative	3.45449	Positive	Negative	Negative	Negative	Negative	Negative	Negative	Negative	Positive	10	Female / Feto	Child
346	ARNS-1182	40537	Negative	Negative	Negative	Negative	3.45913	Positive	Negative	Negative	Negative	Negative	Negative	Positive	Negative	Positive	15	Female / Feto	Child
347	ARNS-1212	40573	Negative	Negative	Negative	Negative	1.31275	Positive	Negative	Negative	Negative	Negative	Negative	Negative	Negative	Negative	4	Male / Mane	Child
348	ARNS-1214	40576	Negative	Negative	Negative	Negative	4.25026	Positive	Negative	Negative	Negative	Positive	Negative	Positive	Negative	Positive	10	Female / Feto	Child
349	ARNS-1220	40585	Negative	Negative	Negative	Negative	3.37149	Positive	Negative	Negative	Negative	Negative	Negative	Negative	Negative	Positive	14	Male / Mane	Child
350	ARNS-1221	40587	Negative	Negative	Negative	Negative	3.73382	Positive	Negative	Negative	Negative	Negative	Negative	Negative	Negative	Negative	16	Male / Mane	Child
351	ARNS-1226	40595	Negative	Negative	Negative	Negative	3.23415	Positive	Negative	Negative	Negative	Positive	Negative	Negative	Negative	Positive	15	Female / Feto	Child
352	ARNS-1229	40599	Negative	Negative	Negative	Negative	2.90708	Positive	Negative	Negative	Negative	Negative	Negative	Negative	Negative	Negative	15	Female / Feto	Child
353	ARNS-1241	40614	Negative	Negative	Negative	Negative	0.0723473	Negative	Negative	Negative	Negative	Negative	Negative	Negative	Negative	Negative	3	Male / Mane	Child
354	ARNS-1242	40615	Negative	Negative	Positive	Negative	3.56229	Positive	Negative	Negative	Negative	Negative	Negative	Negative	Positive	Positive	13	Male / Mane	Child
355	ARNS-1249	40623	Negative	Negative	Negative	Negative	4.35189	Positive	Negative	Negative	Negative	Negative	Negative	Positive	Negative	Positive	8	Female / Feto	Child
356	ARNS-1251	41194	Negative	Negative	Negative	Negative	2.16156	Positive	Negative	Negative	Negative	Negative	Negative	Negative	Negative	Positive	9	Male / Mane	Child
357	ARNS-1264	41219	Negative	Negative	Negative	Negative	4.17335	Positive	Negative	Negative	Negative	Negative	Negative	Negative	Negative	Positive	12	Female / Feto	Child
358	ARNS-1274	41235	Negative	Negative	Negative	Negative	3.70771	Positive	Negative	Negative	Negative	Negative	Negative	Negative	Negative	Positive	10	Male / Mane	Child
359	ARNS-1298	41283	Negative	Negative	Negative	Negative	3.55361	Positive	Negative	Negative	Negative	Negative	Negative	Negative	Negative	Positive	16	Male / Mane	Child
360	ARNS-1306	41299	Negative	Negative	Negative	Negative	1.35097	Positive	Negative	Negative	Negative	Negative	Negative	Negative	Negative	Positive	3	Male / Mane	Child
361	ARNS-1307	41300	Negative	Negative	Negative	Negative	3.38486	Positive	Negative	Negative	Negative	Negative	Negative	Negative	Negative	Positive	16	Female / Feto	Child
362	ARNS-1317	41314	Negative	Negative	Negative	Negative	3.52714	Positive	Negative	Positive	Negative	Negative	Negative	Negative	Negative	Positive	9	Male / Mane	Child
363	ARNS-1323	41330	Negative	Negative	Negative	Negative	1.18054	Positive	Negative	Negative	Negative	Negative	Negative	Negative	Negative	Negative	8	Female / Feto	Child
364	ARNS-1333	41347	Negative	Negative	Negative	Negative	4.34944	Positive	Negative	Negative	Negative	Positive	Negative	Negative	Negative	Positive	8	Female / Feto	Child
365	ARNS-1336	41350	Negative	Negative	Negative	Negative	4.32195	Positive	Negative	Positive	Negative	Positive	Negative	Positive	Negative	Positive	5	Female / Feto	Child
366	ARNS-1338	41352	Negative	Negative	Negative	Negative	2.78019	Positive	Negative	Negative	Negative	Negative	Negative	Negative	Negative	Positive	67	Female / Feto	Child
367	ARNS-1340	41354	Negative	Negative	Negative	Negative	3.34697	Positive	Negative	Negative	Negative	Negative	Negative	Negative	Negative	Positive	20	Female / Feto	Child
368	ARNS-1398	45452	Negative	Negative	Negative	Negative	3.42195	Positive	Negative	Negative	Negative	Positive	Negative	Negative	Negative	Positive	10	Female / Feto	Child
369	ARNS-1413	45673	Positive	Negative	Positive	Negative	3.87047	Positive	Negative	Positive	Negative	Positive	Negative	Positive	Negative	Positive	3	Female / Feto	Child
370	ARNS-1424	45699	Negative	Negative	Negative	Negative	2.66609	Positive	Negative	Negative	Negative	Negative	Negative	Negative	Negative	Positive	17	Female / Feto	Child
371	ARNS-1433	45716	Negative	Negative	Negative	Negative	0.0639074	Negative	Negative	Negative	Negative	Negative	Negative	Negative	Negative	Negative	1	Male / Mane	Child
372	ARNS-1461	45773	Negative	Negative	Negative	Negative	0.797872	Negative	Negative	Negative	Negative	Negative	Negative	Negative	Negative	Negative	7	Male / Mane	Child
373	ARNS-1481	45856	Negative	Negative	Negative	Negative	0.0743116	Negative	Negative	Negative	Negative	Negative	Negative	Negative	Negative	Negative	5	Male / Mane	Child
374	ARNS-1491	45875	Negative	Negative	Negative	Negative	2.54308	Positive	Negative	Negative	Negative	Negative	Negative	Negative	Negative	Positive	6	Male / Mane	Child
375	ARNS-1502	52512	Negative	Negative	Negative	Negative	2.07509	Positive	Negative	Negative	Negative	Negative	Negative	Negative	Negative	Positive	14	Male / Mane	Child
376	ARNS-1553	52778	Negative	Negative	Negative	Negative	3.69118	Positive	Negative	Positive	Negative	Positive	Negative	Positive	Negative	Positive	4	Female / Feto	Child
377	ARNS-1561	52790	Negative	Negative	Negative	Negative	2.76545	Positive	Negative	Negative	Negative	Negative	Negative	Negative	Negative	Positive	12	Female / Feto	Child
378	ARNS-1567	52801	Negative	Negative	Negative	Negative	3.64505	Positive	Negative	Negative	Negative	Positive	Negative	Negative	Negative	Positive	10	Male / Mane	Child
379	ARNS-1589	52828	Negative	Negative	Positive	Negative	3.43706	Positive	Negative	Negative	Negative	Negative	Negative	Negative	Negative	Positive	5	Female / Feto	Child
380	ARNS-1598	52838	Negative	Negative	Negative	Negative	0.0522879	Negative	Negative	Negative	Negative	Negative	Negative	Negative	Negative	Negative	1	Female / Feto	Child
381	ARNS-1599	52841	Negative	Negative	Negative	Negative	3.58463	Positive	Negative	Negative	Negative	Negative	Negative	Negative	Negative	Positive	8	Female / Feto	Child
382	ARNS-1753	74293	Positive	Negative	Positive	Negative	3.80673	Positive	Negative	Positive	Negative	Positive	Negative	Positive	Negative	Positive	4	Male / Mane	Child
383	ARNS-1754	74295	Negative	Negative	Positive	Negative	4.32476	Positive	Negative	Negative	Negative	Positive	Negative	Negative	Negative	Positive	11	Female / Feto	Child
384	ARNS-1771	74319	Negative	Negative	Negative	Negative	0.647456	Negative	Negative	Negative	Negative	Negative	Negative	Negative	Negative	Negative	14	Male / Mane	Child
385	ARNS-1775	74326	Negative	Negative	Negative	Negative	4.51744	Positive	Negative	Negative	Negative	Negative	Negative	Negative	Negative	Negative	7	Male / Mane	Child
386	ARNS-1777	74330	Negative	Negative	Negative	Negative	3.95358	Positive	Negative	Negative	Negative	Negative	Negative	Negative	Negative	Negative	15	Male / Mane	Child
387	ARNS-1792	74358	Negative	Negative	Positive	Negative	4.61251	Positive	Negative	Negative	Negative	Positive	Negative	Positive	Negative	Positive	11	Male / Mane	Child
388	ARNS-1862	75207	Positive	Negative	Positive	Negative	3.25915	Positive	Negative	Negative	Negative	Negative	Negative	Negative	Negative	Positive	7	Male / Mane	Child
389	ARNS-1891	75251	Negative	Negative	Positive	Negative	3.70431	Positive	Negative	Positive	Negative	Positive	Negative	Positive	Negative	Positive	11	Male / Mane	Child
390	ARNS-1922	75338	Negative	Negative	Positive	Negative	3.0828	Positive	Negative	Negative	Negative	Negative	Negative	Negative	Negative	Negative	5	Female / Feto	Child
391	ARNS-1925	75344	Negative	Negative	Positive	Negative	3.52581	Positive	Negative	Negative	Negative	Negative	Negative	Positive	Negative	Positive	12	Male / Mane	Child
392	ARNS-1928	75350	Negative	Negative	Negative	Negative	2.94614	Positive	Negative	Negative	Negative	Negative	Negative	Negative	Negative	Negative	7	Male / Mane	Child
393	ARNS-1943	75389	Positive	Negative	Positive	Negative	3.60701	Positive	Negative	Negative	Negative	Positive	Negative	Negative	Negative	Positive	5	Female / Feto	Child
394	ARNS-1945	75396	Negative	Negative	Positive	Negative	3.33248	Positive	Positive	Negative	Positive	Positive	Positive	Positive	Positive	Positive	5	Female / Feto	Child
395	ARNS-1946	75399	Negative	Negative	Negative	Negative	0.211475	Negative	Negative	Negative	Negative	Negative	Negative	Negative	Negative	Negative	2	Male / Mane	Child
396	ARNS-1948	75405	Negative	Negative	Positive	Negative	3.69231	Positive	Negative	Negative	Negative	Negative	Negative	Negative	Negative	Positive	6	Male / Mane	Child
397	ARNS-1950	75414	Negative	Negative	Negative	Negative	0.0817256	Negative	Negative	Negative	Negative	Negative	Negative	Negative	Negative	Negative	5	Female / Feto	Child
398	ARNS-1960	75445	Negative	Negative	Negative	Negative	0.0924437	Negative	Negative	Negative	Negative	Negative	Negative	Negative	Negative	Negative	3	Male / Mane	Child
399	ARNS-1970	75455	Negative	Negative	Positive	Negative	4.17203	Positive	Negative	Negative	Negative	Positive	Negative	Negative	Negative	Positive	7	Male / Mane	Child
400	ARNS-1983	75476	Negative	Negative	Positive	Negative	3.1571	Positive	Negative	Negative	Negative	Negative	Negative	Negative	Negative	Negative	12	Female / Feto	Child
401	ARNS-1986	75480	Negative	Negative	Negative	Negative	0.0723473	Negative	Negative	Negative	Negative	Negative	Negative	Negative	Negative	Negative	21	Male / Mane	Adult
402	ARNS-1987	75481	Negative	Negative	Negative	Negative	0.0973261	Negative	Negative	Negative	Negative	Negative	Negative	Negative	Negative	Negative	54	Male / Mane	Adult
403	ARNS-1991	75486	Negative	Negative	Positive	Negative	3.07589	Positive	Negative	Negative	Negative	Negative	Negative	Positive	Negative	Positive	17	Female / Feto	Child
404	ARNS-1992	75488	Negative	Negative	Positive	Negative	3.959	Positive	Negative	Negative	Negative	Negative	Negative	Positive	Negative	Positive	51	Female / Feto	Adult
405	ARNS-1993	75490	Negative	Negative	Positive	Negative	3.37037	Positive	Negative	Negative	Negative	Negative	Negative	Negative	Negative	Positive	40	Male / Mane	Adult
406	ARNS-1998	75497	Negative	Negative	Negative	Negative	3.34273	Positive	Negative	Negative	Negative	Negative	Negative	Negative	Negative	Positive	66	Female / Feto	Adult
